# Supplementary material for: GCN2-Mediated eIF2α Phosphorylation Is Required for Central Nervous System Remyelination
Source: Int J Mol Sci. 2025 Feb 14;26(4):1626. doi: 10.3390/ijms26041626 (PMC11855834; doi:10.3390/ijms26041626)
Supplement: Supplementary file 1 [file ijms-26-01626-s001.zip]

Archive with 1 entries (1 files):
- ijms-3411023-supplementary.pdf
